# Supplementary material for: Developmental Inhibition of Long Intergenic Non-Coding RNA, HOTAIRM1, Impairs Dopamine Neuron Differentiation and Maturation
Source: Int J Mol Sci. 2021 Jul 6;22(14):7268. doi: 10.3390/ijms22147268 (PMC8306845; doi:10.3390/ijms22147268)
Supplement: Supplementary file 1 [file ijms-22-07268-s001.zip]

Archive with 1 entries (1 files):
- ijms-1274961-supplementary.pdf
